# Supplementary material for: Effectiveness and Usability of Digital Tools to Support Dietary Self-Management of Gestational Diabetes Mellitus: A Systematic Review
Source: Nutrients. 2021 Dec 21;14(1):10. doi: 10.3390/nu14010010 (PMC8746603; doi:10.3390/nu14010010)
Supplement: Supplementary file 1 [file nutrients-14-00010-s001.zip]

Archive with 1 entries (1 files):
- nutrients-1474464-supplementary.pdf
